# Supplementary material for: Comparative Transcriptome and Metabolome Profiling Reveal Mechanisms of Red Leaf Color Fading in Populus × euramericana cv. ‘Zhonghuahongye’
Source: Plants (Basel). 2023 Oct 9;12(19):3511. doi: 10.3390/plants12193511 (PMC10575148; doi:10.3390/plants12193511)
Supplement: Supplementary file 1 [file plants-12-03511-s001.zip]

Archive with 1 entries (1 files):
- plants-2606248-supplementary.pdf
